# Supplementary material for: A Defensin from the Model Beetle Tribolium castaneum Acts Synergistically with Telavancin and Daptomycin against Multidrug Resistant Staphylococcus aureus
Source: PLoS One. 2015 Jun 10;10(6):e0128576. doi: 10.1371/journal.pone.0128576 (PMC4465704; doi:10.1371/journal.pone.0128576)
Supplement: S1 Table — (XLSX) [file pone.0128576.s001.xlsx]

## Sheet: Sheet1
					Growth of MRSA strain MW2 treated with peptide (100 µg/ml)
Number	Organism		Name	Sequence	OD600 (1)	OD600 (2)	OD600 (3)
BR001	Hyalophora cecropia		Cecropin A	KWKLFKKIEKVGQNIRDGIIKAGPAVAVVGQATQIAK*-NH2	0.543	0.5197	0.5333
BR002	Sarcophaga peregrina		Sarcotoxin IA	GWLKKIGKKIERVGQHTRDATIQGLGIAQQAANVAATAR*-NH2	0.5309	0.5058	0.4844
BR003	Aedes aegypti		Cecropin A	GGLKKLGKKLEGAGKRVFNAAEKALPVVAGAKALRK	0.5678	0.5474	0.523
BR004	Ceratitis capitata		Ceratotoxin	SIGSAFKKALPVAKKIGKAALPIAKAALP	0.5113	0.511	0.5183
BR005	Stomoxys calcitrans		Stomoxyn	RGFRKHFNKLVKKVKHTISETAHVAKDTAVIAGSGAAVVAAT*-NH2	0.509	0.4953	0.4992
BR006	Pseudacanthotermes spiniger		Spinigerin	HVDKKVADKVLLLKQLRIMRLLTRL	0.5207	0.5165	0.5216
BR007	Apis mellifera		Apidaecin Ia	GNNRPVYIPQPRPPHPRI	0.5049	0.5254	0.4562
BR008	Bombus pascuorum		Apidaecin	GNRPVYIPPPRPPHPRL	0.4795	0.5438	0.6737
BR009	Myrmecia gulosa		Formaecin-1	GRPNPVNNKPTPHPRL	0.4608	0.4899	0.5102
BR010	D. melanogaster		Drosocin	GKPRPYSPRPTSHPRPIRV	0.4965	0.5035	0.4971
BR011	Pyrrhocoris apterus		Pyrrhocoricin	VDKGSYLPRPTPPRPIYNRN	0.5141	0.5465	0.4975
BR012	Palomena prasina		Metalnikowin-1	VDKPDYRPRPRPPNM	0.4682	0.3818	0.4753
BR013	Palomena prasina		Metalnikowin-2A	VDKPDYRPRPWPRPN	0.4507	0.3925	0.5027
BR014	Bombyx mori		Lebocin-1	DLRFLYPRGKLPVPTPPPFNPKPIYIDMGNRY	0.484	0.416	0.4192
BR015	Bombus pascuorum		Abaecin	FVPYNPPRPGQSKPFPSFPGHGPFNPKIQWPYPLPNPGH	0.4752	0.4701	0.4575
BR016	D. melanogaster		Metchnikowin-1	HRHQGPIFDTRPSPFNPNQPRPGPIY	0.413	0.4892	0.553
BR017	D. melanogaster		Metchnikowin-2	HRRQGPIFDTRPSPFNPNQPRPGPIY	0.4856	0.4855	0.4959
BR018	Tribolium castaneum		Defensin Tca1	VTCDLLSAEAKGVKVNHAACAAHCLLKRKRGGYCNKRRICVCRN	0.0552	0.0773	0.0739
BR019	Tribolium castaneum		Defensin Tca2	FTCDVLSAEGSFRGVSVKLNHSACATHCLFLKKRGGYCNNKAICVCRN	0.5243	0.4938	0.4697
BR020	Tribolium castaneum		Defensin Tca3	FTCDVLSAEGGFRGVSIKLNHAACAAHCLYLKKRGGYCNDKAVCVCRK	0.4801	0.5374	0.4845
BR021	Harmonia axyridis		Coleoptericin6 pI 10.2	SLQPGAPKLPYAWSRKQEGWKFDPSLTRGEDGNTLGSINIHHTGRNHEVGANWNKVIRGPGKAKPTYSIHGSWRW	0.4829	0.4834	0.5069
BR022	Harmonia axyridis		Coleoptericin1 pI 8.38	SLQPGAPNFPIPGQEKQEGWKFDPSLTRGEDGNTLGSINIHHTGPNHEVGANWDKVIRGPGKAKPTYSIHGSWRW	0.5034	0.5036	0.5517
BR023	Harmonia axyridis		Coleoptericin4 pI 9.69	SLQPGAPNFPMPGQGKQEGWKFDPSLTRGEDGNTLGSINIHHTGRNHEVGANWDKVIRGPGKAKPTYSIHGSWRW	0.4817	0.4314	0.4186
BR024	Lucilia sericata- Contig26552		Cecropin-like	HSIFGDLKKDVERDAHKVGAKLDNIGDKVVDDVHDTGAKLVNI	0.4917	0.5291	0.497
BR025	Lucilia sericata- Contig20178		Cecropin-like	HHHHRFGKIGHELHKGVKKV-EKVTHDVNKVTSGVKKVASSIEKAKNV	0.5378	0.5485	0.511
BR026	Lucilia sericata- Contig1013		Cecropin-like	HHHFGRIGHELHKGVKKVEKVTSDVNKVTNGVKQVANGIAKAKTVIEAGSIAGAVAAAAA	0.4718	0.4223	0.4795
BR027	Lucilia sericata- Contig15264		Cecropin-like	HHLFGKVGREIERSAHKVGHKLEHVRHEVSKTAKKVDKVVGHIKTAKKVVAAAGAIAGVVAAA	0.5092	0.5377	0.5834
BR028	Lucilia sericata- Contig21902		Cecropin-like	HHHLFGHVGHEVERSLHKVGHKLEHACHEVHKTAKKVQK	0.4688	0.4548	0.4082
BR029	Lucilia sericata- Contig10925		Cecropin	KWKIFKKIEKAGRNIRDGIIKAGPAVSVVGEAATIYKTG	0.3918	0.4226	0.4187
BR030	Lucilia sericata- Contig26125		Cecropin	KWKFYKKIERVGQNIRDGIIKAGPAVQVVGQQPRYIKENRFYS	0.4793	0.4793	0.5029
BR031	Lucilia sericata- Contig2999		Cecropin	GWLRDFGKRIERVGQHTRDATIQAIGVAQQAANVAATVRG	0.4936	0.4497	0.4431
BR032	Lucilia sericata- Contig9468		Cecropin	GWLKKIGKKIERVGQHTRDATIQVLGVAQQAANVGPATARG	0.4693	0.4474	0.4865
BR033	Lucilia sericata- Contig16625		Cecropin	GWLKKIGKKIERVGQHTRDATIQTIGVAQQAANVAATLKG	0.4579	0.4574	0.4199
BR034	Lucilia sericata- Contig1380		Cecropin	GWLKKFGKKIERVGQHTRDATIQAIGVAQQAANVAATLKG	0.4243	0.4087	0.4767
BR035	Lucilia sericata- Contig489		Cecropin	GWLKKIGKKIERVGQHTRDASIQAIGIAQQAANVAATARG	0.4099	0.4343	0.4061
BR036	Lucilia sericata- Contig1845		Cecropin	GWLKKIGKKIERVGQHTRDATIQVLGVAQQAANVAATARG	0.4597	0.4438	0.4646
BR037	Lucilia sericata- Contig21136		Cecropin	GLVKKIGKKIERVGQHTRDASIQAIGIAQQAANVAATARG	0.4543	0.4436	0.4332
BR038	Lucilia sericata- Contig29870		Proline-rich	EWRPHGSNGGSSLRPGRPQTLPPQRPIQPDFNGPRQRF	0.4596	0.4363	0.4492
BR039	Lucilia sericata- Contig21180		Proline-rich	EWRPHGSIGGSGLRPGRPQTLPPQRPRRPDFNGPRHRF	0.4606	0.396	0.4576
BR040	Lucilia sericata- FG360493		Proline-rich	SPFVDRPRRPIQHNGPKPRIITNPPFNPNARPAW	0.5095	0.5083	0.4454
BR041	Lucilia sericata- Contig1514		Proline-rich	SWIKKDKFPSSTGPYNPNPPPPRF	0.4534	0.4414	0.4455
BR042	Lucilia sericata- FG360477		Proline-rich	SWIKKDKFPSNTGPYNPNPPPPRF	0.4449	0.4597	0.4671
BR043	Lucilia sericata- Contig25628		Stomoxyn start A	AGFRKRFNKLVKKVKHTIKETANVSKDVAIVAGSGVAVGAAMG	0.4405	0.4891	0.3736
BR044	Lucilia sericata- Contig25628		Stomoxyn start G	GFRKRFNKLVKKVKHTIKETANVSKDVAIVAGSGVAVGAAMG	0.4196	0.3773	0.4933
BR045	Lucilia sericata		Antifungal Peptide	QHGYGAGGHGQQGYGSQHSSHAPQGGHVVREQGFSGHVHEQQAGHHHEAGHHEQAGHHEQSGQQVHGQGHGYKSHGY	0.4331	0.4766	0.4756
BR046	Bombus pascuorum		Hymenoptaecin	{Pyr}HADPQGSLVINGKKPLSGPDRRPSLDVDYHQRVYDRNGMNADAYGGLNIRPGQPAQPHLGVQIQREYKNGFIRGYSQAERGPGGRISPSFGVGGGFRF	0.4459	0.4488	0.4539
BR047	Bombus pascuorum		Defensin	VTCDLLSIKGVAEHSACAANCLSMGKAGGRCENGVCLCRKTNFKDLWDKRF*-NH2 Disulfide Bridge: 3-31, 17-36, 21-38	0.4757	0.4694	0.4561
BR048	Galleria mellonell		Cecropin D	ENFFKEIERA GQRIRDAIIS AAPAVETLAQ AQKIIKGGD	0.4937	0.4484	0.4467
BR052	Sarcophaga peregrina		Sapecin	ATCDLLSGTGINHSACAAHCLLRGNRGGYCNGKAVCVCRN SUM	0.5334	0.5221	0.5376
BR053	Aeschna cyanea		Defensin	GFGCPLDQMQCHRHCQTITGRSGGYCSGPLKLTCTCYR	0.5026	0.4932	0.49
BR054	Galleria Mellonella		Gallerimycin	GVTITVKPPFPGCVFYECIANCRSRGYKNGGYCTINGCQCLR	0.456	0.4097	0.443
BR055	Heliothis virescens		Heliomicin	DKLIGSCVWGAVNYTSDCNGECKRRGYKGGHCGSFANVNCWCET	0.593	0.5326	0.5072
BR056	Pseudacanthothermes spiniger		Termicin	ACNFQSCWATCQAQHSIYFRRAFCDRSQCKCVFVRG*-NH2	0.4676	0.4944	0.504
BR057	Acrocinus longimanus		Alo3	CIKNGNGCQPNGSQGNCCSGYCHKQPGWVAGYCRRK	0.4592	0.471	0.4706
BR058	Drosophila melanogaste		Drosomycin	DCLSGRYKGPCAVWDNETCRRVCKEEGRSSGHCSPSLKCWCEGC	0.6535	0.7189	0.5178
BR059	Lucilia sericata- Contig7144		Defensin	ATCDLLSATGFSGTACAAHCLLIGHRGGYCNTKSVCVCRD	0.5997	0.5811	0.5736
BR060	Lucilia sericata- Contig3141		Defensin	ATCDLLSGTGVKHSACAAHCLLRGNRGGYCNGRAICVCRN	0.7544	0.4698	0.4796
BR061	Lucilia sericata- Contig673		Defensin	FTCNSYACKAHCILQGHKSGSCARINLCKCQR	0.4569	0.4464	0.4928
BR062	Lucilia sericata- Contig29167		Defensin	LTCNIDRSFCLAHCLLRGYKRGFCTVKKICVCRH	0.4675	0.4405	0.4082
BR063	Lucilia sericata- Contig26515		Defensin	GTCSFSSALCVVHCRVRGYPDGYCSRKGICTCRR	0.3894	0.4339	0.4268
BR064	Lucilia sericata- Contig31288		Defensin	ATCDLLSGTGANHSACAAHCLLRGNRGGYCNSKAVCVCRN	0.4582	0.461	0.4694
BR065	Lucilia sericata- Contig2481		Diptericin	YPQVQEWKDPKIFAAGGGNQKDGYDFTANVRKNVWESDNGRHSFDVTGGYSQHLGGPYGNSPADRRVGGIYTYRW	0.4771	0.4501	0.4567
BR066	Lucilia sericata- Contig1961		Diptericin	KDNDFKLKLPPPEPKNLPQLSGGGGGSRKQGFDVSLDASQKVWESQNKRHSVDASVGYAQHLGGPYGNSRPEYRGGVGYTYRFGKK	0.4792	0.4292	0.4631
BR067	Lucilia sericata- Contig3140		Diptericin	AMPQYQPDNKKLPQITTIGNGSFKQGNVNFDVRQQIWQSPNQRHSIDGTGGYSKNWGEPKPIDNLKETIRVGVGYTYRFKRTK	0.484	0.4703	0.4723
BR068	Lucilia sericata- Contig3215		Diptericin	YPQVQEWKDPKIFAAGGGNTKRMVMTFTANVRQKMFKVDNGQDISFDVTGGYSQHLGGPYGNSPADRRVGGIYTYRW	0.5974	0.4882	0.5639
